# Supplementary material for: Reusability of Germany´s total diet study food list upon availability of new food consumption data—comparison of three update strategies
Source: J Expo Sci Environ Epidemiol. 2023 Feb 1;33(5):794–804. doi: 10.1038/s41370-023-00522-4 (PMC10541319; doi:10.1038/s41370-023-00522-4)
Supplement: Supplementary file 2 — Supplementary Material [file 41370_2023_522_MOESM2_ESM.xlsx]

## Sheet: Cover page
SUPPLEMENTARY MATERIAL
for
Reusability of Germany´s total diet study food list upon availability of new food consumption data – Comparison of three update strategies
Anna Elena Kolbaum*1,2, Sebastian Ptok1, Christian Jung1, Lars Libuda2, Oliver Lindtner1
1 German Federal Institute for Risk Assessment (BfR), Max-Dohrn-Straße 8-10, 10589 Berlin, Germany – www.bfr.bund.de
2 Paderborn University, Faculty of Natural Sciences, Institute of Nutrition, Consumption and Health, Warburger Straße 100, 33098 Paderborn, Germany – www.uni-paderborn.de
* Corresponding author: Anna Elena Kolbaum, anna.kolbaum@bfr.bund.de
Content:
Table S1:	MEAL food list 2016.
Table S2:	MEAL foods added to the MEAL food list 2016 when applying approach 2.
Table S3:	Mean food consumption of TDS diet* per main food group (g/kg bw/day), changes in the number of foods (n) in the MEAL food list for ‘Approach 2 food list’ and coverage of food consumption (%) when applying ≥5% consumer rate cut-off.
Table S4:	Approach 3 food list.
Table S5:	Foods excluded from the MEAL food list 2016, when applying approach 3.
Table S6:	Mean food consumption of TDS diet* per main food group (g/kg bw/day), changes in the MEAL food list for ‘Approach 3 food list’ and coverage of food consumption (%) when applying ≥5% consumer rate cut-off.

## Sheet: Table S1
Table S1: MEAL food list 2016 (modified from Schwerbel et al., 2022*)
Main food group	MEAL food
Grains and grain-based products	Puff pastry
Grains and grain-based products	Cornflakes
Grains and grain-based products	Cream cake
Grains and grain-based products	Spelt bread
Grains and grain-based products	Biscuits with cocoa filling
Grains and grain-based products	Pancake, Belgian waffle
Grains and grain-based products	Muesli with dried fruits
Grains and grain-based products	Sticks/pretzel sticks, salty
Grains and grain-based products	Multigrain bread with/without oilseeds (refined flour)
Grains and grain-based products	Rye-wheat bread (refined flour)
Grains and grain-based products	Wheat semolina porridge
Grains and grain-based products	Oat porridge
Grains and grain-based products	Oat flakes
Grains and grain-based products	Cheese cake
Grains and grain-based products	Crispbread
Grains and grain-based products	Pound cake, muffin
Grains and grain-based products	Yeast-leavened cake
Grains and grain-based products	Fruit cake
Grains and grain-based products	Lye pretzel, soft
Grains and grain-based products	Gingerbread and gingerbread products
Grains and grain-based products	Cereal cracker, puffed
Grains and grain-based products	Poppy seed cake and pastry
Grains and grain-based products	Biscuits
Grains and grain-based products	Rice
Grains and grain-based products	Rice cracker, puffed
Grains and grain-based products	Muesli with chocolate
Grains and grain-based products	Chocolate roll, milk roll
Grains and grain-based products	Bread dumpling, Bohemian dumpling
Grains and grain-based products	Muesli, mixed
Grains and grain-based products	Durum pasta
Grains and grain-based products	Egg pasta
Grains and grain-based products	Breakfast cereals
Grains and grain-based products	Wheat and rye bread and roll, wholemeal
Grains and grain-based products	Wheat bread and roll, white (refined flour)
Grains and grain-based products	Rusk
Grains and grain-based products	Chia seeds
Grains and grain-based products	Buckwheat
Grains and grain-based products	Quinoa
Grains and grain-based products	Amaranth
Grains and grain-based products	Millet
Vegetables and vegetable products	Algae
Vegetables and vegetable products	Aubergine
Vegetables and vegetable products	Lettuce and other leaf salads
Vegetables and vegetable products	Cauliflower
Vegetables and vegetable products	Green string beans
Vegetables and vegetable products	Broccoli
Vegetables and vegetable products	Green peas
Vegetables and vegetable products	Green peas and carrots, mixed
Vegetables and vegetable products	Fennel, bulb
Vegetables and vegetable products	Vegetables, mixed
Vegetables and vegetable products	Kale
Vegetables and vegetable products	Cucumber
Vegetables and vegetable products	Gherkin, pickled
Vegetables and vegetable products	Kohlrabi
Vegetables and vegetable products	Kitchen herbs, fresh
Vegetables and vegetable products	Pumpkin
Vegetables and vegetable products	Melon
Vegetables and vegetable products	Carrot
Vegetables and vegetable products	Sweet pepper
Vegetables and vegetable products	Leek
Vegetables and vegetable products	Radish
Vegetables and vegetable products	Red cabbage
Vegetables and vegetable products	Sauerkraut
Vegetables and vegetable products	Asparagus
Vegetables and vegetable products	Spinach
Vegetables and vegetable products	Tomato
Vegetables and vegetable products	White cabbage
Vegetables and vegetable products	Chanterelle mushroom
Vegetables and vegetable products	Courgette
Vegetables and vegetable products	Champignon mushroom
Vegetables and vegetable products	Sweet corn
Vegetables and vegetable products	Onions, bulb
Vegetables and vegetable products	Boletus/porcini mushroom
Vegetables and vegetable products	Vegetable crisps
Starchy roots or tubers and products thereof	Sweet potato
Starchy roots or tubers and products thereof	Potato puree/mashed potatoes
Starchy roots or tubers and products thereof	Potato crisps
Starchy roots or tubers and products thereof	Potato dumpling
Starchy roots or tubers and products thereof	Potatoes, pan-fried
Starchy roots or tubers and products thereof	Potatoes, peeled
Starchy roots or tubers and products thereof	Potatoes, unpeeled
Starchy roots or tubers and products thereof	Fries/chips
Legumes, nuts, oilseeds and spices	Broad beans, kidney beans (without pods)
Legumes, nuts, oilseeds and spices	Cashew nuts
Legumes, nuts, oilseeds and spices	Peanuts
Legumes, nuts, oilseeds and spices	Peanut butter
Legumes, nuts, oilseeds and spices	Spices
Legumes, nuts, oilseeds and spices	Hazelnuts
Legumes, nuts, oilseeds and spices	Hazelnut paste
Legumes, nuts, oilseeds and spices	Pulses, canned (e.g. chickpeas, lentils)
Legumes, nuts, oilseeds and spices	Chickpeas (without pods)
Legumes, nuts, oilseeds and spices	Pumpkin seeds
Legumes, nuts, oilseeds and spices	Linseeds
Legumes, nuts, oilseeds and spices	Lentils
Legumes, nuts, oilseeds and spices	Macadamia nuts, brazil nuts, pecans
Legumes, nuts, oilseeds and spices	Almonds, sweet
Legumes, nuts, oilseeds and spices	Almond paste
Legumes, nuts, oilseeds and spices	Olives
Legumes, nuts, oilseeds and spices	Pistachio nuts
Legumes, nuts, oilseeds and spices	Sunflower seeds
Legumes, nuts, oilseeds and spices	Trail mix (tree nuts, oilseeds and raisins)
Legumes, nuts, oilseeds and spices	Walnuts
Fruit and fruit products	Apple
Fruit and fruit products	Apple puree
Fruit and fruit products	Avocado
Fruit and fruit products	Banana
Fruit and fruit products	Pear
Fruit and fruit products	Dates
Fruit and fruit products	Strawberries
Fruit and fruit products	Jam, fruits
Fruit and fruit products	Fruit puree from the squeeze bag
Fruit and fruit products	Cherries
Fruit and fruit products	Kiwi
Fruit and fruit products	Mango
Fruit and fruit products	Nectarine, peach
Fruit and fruit products	Fruits, mixed, canned
Fruit and fruit products	Fruit salad
Fruit and fruit products	Orange, tangerine, mandarin
Fruit and fruit products	Plum
Fruit and fruit products	Raspberries, blackberries, blueberries, gooseberries, currants
Fruit and fruit products	Dried fruits
Fruit and fruit products	Raisins
Fruit and fruit products	Grapes
Fruit and fruit products	Lemon
Meat and meat products	Blood sausage
Meat and meat products	Fine cooked sausage (e.g. Lyoner, Mortadella)
Meat and meat products	Mortadella (poultry)
Meat and meat products	Cooked sausage (pork, e.g. Wiener/frankfurter type)
Meat and meat products	Cooked sausage (poultry, e.g. Wiener/frankfurter type)
Meat and meat products	Bratwurst (pork)
Meat and meat products	Duck meat
Meat and meat products	Poultry liver
Meat and meat products	Cooked cured meat (pork, e.g. Kasseler, boiled ham)
Meat and meat products	Coarse cooked sausage (e.g. Bierwurst, Jagdwurst)
Meat and meat products	Minced meat (pork, beef)
Meat and meat products	Chicken meat
Meat and meat products	Cooked Mettwurst sausage
Meat and meat products	Liver sausage (poultry)
Meat and meat products	Liver sausage (pig, beef)
Meat and meat products	Kidney (Mammals)
Meat and meat products	Pate
Meat and meat products	Turkey meat
Meat and meat products	Bovine meat
Meat and meat products	Bovine liver (beef, veal)
Meat and meat products	Corned pork, smoked, uncooked
Meat and meat products	Ham, uncooked (pork)
Meat and meat products	Sheep meat
Meat and meat products	Sheep liver
Meat and meat products	Salami-type sausage (pork, beef)
Meat and meat products	Salami-type sausage (poultry)
Meat and meat products	Pork meat
Meat and meat products	Minced meat (pork)
Meat and meat products	Pig liver
Meat and meat products	Pork schnitzel, breaded
Meat and meat products	Edible offal (poultry)
Meat and meat products	Edible offal (pig, beef)
Meat and meat products	Cured unripened uncooked sausage (e.g. Mettwurst, Teewurst)
Meat and meat products	Deer meat
Meat and meat products	Wild boar meat
Fish, seafood and invertebrates	Eel
Fish, seafood and invertebrates	Eel, smoked
Fish, seafood and invertebrates	Spiny dogfish, smoked
Fish, seafood and invertebrates	Cod liver
Fish, seafood and invertebrates	Fish filet dish, gratinated
Fish, seafood and invertebrates	Fish fingers
Fish, seafood and invertebrates	Trout
Fish, seafood and invertebrates	Trout, smoked
Fish, seafood and invertebrates	Shrimps/prawns
Fish, seafood and invertebrates	Herring, fried herring
Fish, seafood and invertebrates	Halibut
Fish, seafood and invertebrates	Halibut, smoked
Fish, seafood and invertebrates	Herring, smoked
Fish, seafood and invertebrates	Herring, canned in sauce
Fish, seafood and invertebrates	Cod
Fish, seafood and invertebrates	Carp
Fish, seafood and invertebrates	Pollock, Alaska pollock
Fish, seafood and invertebrates	Salmon
Fish, seafood and invertebrates	Salmon, smoked
Fish, seafood and invertebrates	Plaice/sole
Fish, seafood and invertebrates	Herring, pickled, young salted herring, Bismarck herring
Fish, seafood and invertebrates	Herring, pickled (Roll mops)
Fish, seafood and invertebrates	Redfish, ocean perch
Fish, seafood and invertebrates	Tuna
Fish, seafood and invertebrates	Tuna, smoked
Fish, seafood and invertebrates	Tuna, canned in sauce or own juice
Fish, seafood and invertebrates	Tuna, canned in oil
Fish, seafood and invertebrates	Squid/octopus
Fish, seafood and invertebrates	Mussels
Fish, seafood and invertebrates	Pangas catfish
Milk and dairy products	Buttermilk
Milk and dairy products	Emmental cheese
Milk and dairy products	Cream cheese
Milk and dairy products	Cream cheese with herbs
Milk and dairy products	Cream cheese product
Milk and dairy products	Yoghurt, cow milk, plain
Milk and dairy products	Yoghurt/yoghurt drink, cow milk, flavoured
Milk and dairy products	Coffee cream
Milk and dairy products	Condensed milk
Milk and dairy products	Cow milk, plain
Milk and dairy products	Flavoured milk
Milk and dairy products	Ice cream, milk-based
Milk and dairy products	Pudding
Milk and dairy products	Quark
Milk and dairy products	Quark with herbs
Milk and dairy products	Quark dessert, flavoured
Milk and dairy products	Cream, plain
Milk and dairy products	Sheep cheese
Milk and dairy products	Instant oat flakes in milk
Milk and dairy products	Processed cheese
Milk and dairy products	Firm/semi-hard cheese
Milk and dairy products	Soft-ripened cheese
Milk and dairy products	Goat cheese
Eggs and egg products	Hen egg
Eggs and egg products	Hen egg, pan-fried
Sugar, confectionery and water-based sweet desserts	Gums
Sugar, confectionery and water-based sweet desserts	Caramels, hard
Sugar, confectionery and water-based sweet desserts	Honey
Sugar, confectionery and water-based sweet desserts	Candied fruits
Sugar, confectionery and water-based sweet desserts	Chewing gums
Sugar, confectionery and water-based sweet desserts	Liquorice candies
Sugar, confectionery and water-based sweet desserts	Milk chocolate
Sugar, confectionery and water-based sweet desserts	Nut nougat cream, chocolate cream
Sugar, confectionery and water-based sweet desserts	Pralines
Sugar, confectionery and water-based sweet desserts	Chocolate-coated marshmallow treats
Sugar, confectionery and water-based sweet desserts	Filled chocolate
Sugar, confectionery and water-based sweet desserts	Chocolate bar
Sugar, confectionery and water-based sweet desserts	Water ice, sorbet
Sugar, confectionery and water-based sweet desserts	Dark chocolate
Sugar, confectionery and water-based sweet desserts	Sugar
Animal and vegetable fats and oils	Butter
Animal and vegetable fats and oils	Butter (low fat)
Animal and vegetable fats and oils	Corn oil/maize-germ oil
Animal and vegetable fats and oils	Margarine
Animal and vegetable fats and oils	Margarine (low fat)
Animal and vegetable fats and oils	Olive oil
Animal and vegetable fats and oils	Rapeseed oil
Animal and vegetable fats and oils	Sunflower seed oil
Fruit and vegetable juices and nectars	Fruit drink, fortified with vitamin A, C and E
Fruit and vegetable juices and nectars	Nectar, apple
Fruit and vegetable juices and nectars	Juice, apple
Fruit and vegetable juices and nectars	Nectar, others than orange and apple
Fruit and vegetable juices and nectars	Fruit juice, 100% pure fruit
Fruit and vegetable juices and nectars	Fruit nectar, fortified with vitamins
Fruit and vegetable juices and nectars	Fruit juice, fortified with vitamins
Fruit and vegetable juices and nectars	Nectar, orange
Fruit and vegetable juices and nectars	Juice, orange
Fruit and vegetable juices and nectars	Juice, grape
Water and water-based beverages	Ice tea
Water and water-based beverages	Energy drink
Water and water-based beverages	Fruit juice spritzer
Water and water-based beverages	Soft drink/lemonade
Water and water-based beverages	Mineral water
Water and water-based beverages	Drinking water (tap water)
Coffee, cocoa, tea and infusions	Fruit infusion, prepared with water
Coffee, cocoa, tea and infusions	Coffee, prepared with water
Coffee, cocoa, tea and infusions	Coffee substitute, prepared with water
Coffee, cocoa, tea and infusions	Cocoa powder
Coffee, cocoa, tea and infusions	Herbal infusion, prepared with water
Coffee, cocoa, tea and infusions	Instant coffee, prepared with water
Coffee, cocoa, tea and infusions	Rooibos tea, prepared with water
Coffee, cocoa, tea and infusions	Fermented and non-fermented tea, prepared with water
Coffee, cocoa, tea and infusions	Cocoa beverage-preparation, instant (powder)
Alcoholic beverages	Beer
Alcoholic beverages	Beer-based mixed drink
Alcoholic beverages	Malt beer
Alcoholic beverages	Red wine
Alcoholic beverages	Spirit
Alcoholic beverages	Mixed alcoholic drink (mixture of spirits with non-alcoholic drinks)
Alcoholic beverages	Wine-based drink
Alcoholic beverages	White wine, sparkling wine
Food products for infants and toddlers	Fruit and vegetable juice and nectar specific for infants and toddlers
Food products for infants and toddlers	Simple cereals for reconstitution with liquids, millet porridge (powder)
Food products for infants and toddlers	Mixed cereal porridge and infant formulae for reconstituiton with liquids (powder)
Food products for infants and toddlers	Biscuits and rusks for infants and toddlers
Food products for infants and toddlers	Instant milk cereals for reconstitution with liquids (powder)
Food products for infants and toddlers	Ready-to-eat dairy-based meal for infants and toddlers
Food products for infants and toddlers	Ready-to-eat fruit-based meal for infants and toddlers
Food products for infants and toddlers	Ready-to-eat mixed meal for infants and toddlers
Food products for infants and toddlers	Ready-to-eat vegetable-based meal for infants and toddlers
Food products for infants and toddlers	Infant formulae, follow-on formulae for reconstitution with liquids (powder)
Food products for infants and toddlers	Infusion and hot beverage for infants and toddlers
Products for non-standard diets and food imitates	Rice drink
Products for non-standard diets and food imitates	Soya yoghurt and dessert
Products for non-standard diets and food imitates	Soya drink
Products for non-standard diets and food imitates	Textured soy protein
Products for non-standard diets and food imitates	Tofu
Products for non-standard diets and food imitates	Vegetarian sandwich spread
Products for non-standard diets and food imitates	Vegetarian sausage
Composite dishes	Omelette with potatoes and bacon
Composite dishes	Veggie patty
Composite dishes	Bread, gratinated
Composite dishes	Burger
Composite dishes	Doner kebab (bread, meat, salad and sauce)
Composite dishes	Meat and vegetable meal
Composite dishes	Meatball
Composite dishes	Poultry-based dish (ragout, fricassee)
Composite dishes	Poultry stew/soup
Composite dishes	Vegetables, gratinated
Composite dishes	Vegetable broth
Composite dishes	Meat and vegetable soup
Composite dishes	Vegetables, mixed, fried
Composite dishes	Vegetable soup
Composite dishes	Goulash (pork, beef)
Composite dishes	Goulash soup
Composite dishes	Gyros meat (pork)
Composite dishes	Kaiserschmarrn (pancake-like dessert)
Composite dishes	Potato-vegetable-based meal for infants and toddlers (self-prepared)
Composite dishes	Potato-vegetable-meat-based meal for infants and toddlers (self-prepared)
Composite dishes	Potatoes, gratinated
Composite dishes	Potato pancake/fritter
Composite dishes	Prepared potato salad
Composite dishes	Potato soup
Composite dishes	Bouillon (soup) with pasta products
Composite dishes	Bouillon (soup) with liver dumplings/spaetzle
Composite dishes	Legume (beans, lentils, peas) soup
Composite dishes	Rice pudding
Composite dishes	Lasagna with meat sauce
Composite dishes	Lasagna with vegetable-based sauce
Composite dishes	Prepared pasta salad
Composite dishes	Omelette/scrambled egg
Composite dishes	Minced meat stuffed pepper
Composite dishes	Mushroom soup
Composite dishes	Pizza with fish/seafood topping
Composite dishes	Pizza with meat
Composite dishes	Pizza with vegetables
Composite dishes	Creamed vegetable mix
Composite dishes	Creamed spinach
Composite dishes	Rice, vegetable and meat meal
Composite dishes	Rice and vegetable meal
Composite dishes	Beef roulade
Composite dishes	Risotto
Composite dishes	Salad with dressing, diverse
Composite dishes	Bouillon (soup) with vegetables
Composite dishes	Bouillon (soup) with cereals
Composite dishes	Soup garnishes
Composite dishes	Sushi
Composite dishes	Pasta, filled with vegetable mix
Composite dishes	Pasta, filled with meat mix
Composite dishes	Tomato soup
Composite dishes	Prepared meat salad
Seasoning, sauces and condiments	Stock cube (bouillon cube)
Seasoning, sauces and condiments	Brown sauce
Seasoning, sauces and condiments	Vegetable sauce
Seasoning, sauces and condiments	White/bright sauce, plain
Seasoning, sauces and condiments	White/bright sauce with bacon and Carbonara-like sauces
Seasoning, sauces and condiments	White/bright sauce, flavoured with herbs, mushrooms or garlic
Seasoning, sauces and condiments	Cheese sauce
Seasoning, sauces and condiments	Pesto
Seasoning, sauces and condiments	Salad dressing
Seasoning, sauces and condiments	Salt
Seasoning, sauces and condiments	Mustard
Seasoning, sauces and condiments	Soy sauce
Seasoning, sauces and condiments	Minced meat sauce
Seasoning, sauces and condiments	Tomato ketchup
Seasoning, sauces and condiments	Tomato sauce
Seasoning, sauces and condiments	Vanilla sauce
* Schwerbel K, Tüngerthal M, Nagl B, Niemann B, Drößer C, Bergelt S, Uhlig K, Höpfner T, Greiner M, Lindtner O, Sarvan I. Results of the BfR MEAL Study: The food type has a stronger impact on calcium, potassium and phosphorus levels than factors such as seasonality, regionality and type of production. Food Chem X. 2022 Jan 19;13:100221. doi: 10.1016/j.fochx.2022.100221.

## Sheet: Table S2
Table S2: MEAL foods added to the BfR MEAL food list 2016 when applying approach 2.
Main food group	MEAL food	<5% consumer rate
Vegetables and vegetable products	Tomatoes, canned	X
Vegetables and vegetable products	Root vegetables, canned	X
Legumes, nuts, oilseeds and spices	Sesame	X
Legumes, nuts, oilseeds and spices	Coconut	X
Legumes, nuts, oilseeds and spices	Nut paste	X
Legumes, nuts, oilseeds and spices	Chestnut	X
Legumes, nuts, oilseeds and spices	Mixed nuts with further ingredients	X
Fruit and fruit products	Fruit puree, mixed
Meat and meat products	Chicken nuggets, Breaded Chicken
Fish, seafood and invertebrates	Zander	X
Fish, seafood and invertebrates	Fish cake	X
Fish, seafood and invertebrates	Herring, canned	X
Sugar, confectionery and water-based sweet desserts	Soft candy
Sugar, confectionery and water-based sweet desserts	Jelly
Sugar, confectionery and water-based sweet desserts	Nuts, coated	X
Sugar, confectionery and water-based sweet desserts	Wafer biscuits with chocolate/oilseeds
Animal and vegetable fats and oils	Butter, flavoured/with ingredients
Animal and vegetable fats and oils	Plant-based oils, others
Fruit and vegetable juices and nectars	Coconut water	X
Water and water-based beverages	Near-water beverages
Alcoholic beverages	White wine/sparkling wine, non-alcoholic	X
Products for non-standard diets and food imitates	Oat drink	X
Products for non-standard diets and food imitates	Veggi schnitzel	X
Products for non-standard diets and food imitates	Plant-based drinks, others	X
Products for non-standard diets and food imitates	Vegan ice cream	X
Composite dishes	Hot Dogs	X
Composite dishes	Puff pastry, savoury	X
Composite dishes	Wraps	X
Composite dishes	Poultry and vegetable meal
Composite dishes	Legume and meat meal/Chili con carne	X
Seasoning, sauces and condiments	Veggi bolognaise sauce	X
Seasoning, sauces and condiments	Dark/brown sauce, flavoured with herbs, mushrooms or pepper	X

## Sheet: Table S3
Table S3: Mean food consumption of TDS diet* per main food group (g/kg bw/day), changes in the number of foods (n) in the MEAL food list for ‘Approach 2 food list’ and coverage of food consumption (%) when applying ≥5% consumer rate cut-off.
	KiESEL				EsKiMo II			MEAL food list 2016	Approach 2 food list	Total	KiESEL, total	EsKiMo II, total
	0.5 - <1 y.	1 - <3 y.	3 - <6 y.	change n MEAL foods	6 - <9 y.	9 - <12 y.	change n MEAL foods	N foods	N foods	change n MEAL foods	% coverage	% coverage
Main food group
Grains and grain-based products	4.3825	9.22023	8.24895	0	7.55098	5.56862	0	40	40	0	90 - 91	90
Vegetables and vegetable products	0.875899	2.74709	2.66343	0	2.47777	1.49951	0	34	34	0	80 - 97	97
Starchy roots or tubers and products thereof	1.11635	2.17039	1.68341	0	1.60275	1.3512	0	8	8	0	97 - 99	96 - 97
Legumes, nuts, oilseeds and spices	<0.1	0.0801496	0.0584192	0	0.0893657	<0.1	0	20	20	0	81 - 100	85 - 87
Fruit and fruit products	6.74972	9.51486	6.05176	+1	4.60439	2.69344	0	22	23	+1	96 - 97	96
Meat and meat products	0.542156	1.98176	2.19767	+1	1.91463	1.48068	+1	35	36	+1	93 - 95	91 - 92
Fish, seafood and invertebrates	0.0278403	0.384612	0.401603	0	0.30456	0.265068	0	30	30	0	89 - 100	82 - 94
Milk and dairy products	3.08317	14.8219	11.165	0	8.22176	5.72741	0	23	23	0	98 - 100	94 - 96
Eggs and egg products	0.00872193	0.333806	0.323143	0	0.268211	0.181224	0	2	2	0	100	99 - 100
Sugar, confectionery and water-based sweet desserts	0.0186585	0.715582	1.26807	+1	1.10216	0.774049	+2	15	18	+3	92 - 100	87 - 95
Animal and vegetable fats and oils	0.301171	0.383776	0.32824	+2	0.287997	0.241309	0	8	10	+2	97 - 100	99
Fruit and vegetable juices and nectars	2.05325	4.9806	5.33454	0	3.42562	2.68689	0	10	10	0	85 - 96	96 - 98
Water and water-based beverages	62.182	37.9702	29.202	0	27.535	23.1265	+1	6	7	+1	95 - 100	93 - 94
Coffee, cocoa, tea and infusions	1.61022	4.05571	3.74558	0	2.50396	1.6346	0	9	9	0	100	100
Alcoholic beverages	0	<0.1	<0.1	0	<0.1	0.0679496	0	8	8	0	63 - 70	100
Food products for infants and toddlers	32.8493	5.13082	0.843947	0	<0.1	<0.1	0	11	11	0	93 - 98	97 - 100
Products for non-standard diets and food imitates	<0.1	0.341744	0.118208	0	<0.1	<0.1	0	7	7	0	30 - 58	40 - 71
Composite dishes	5.26924	5.70888	4.68207	+1	4.31028	3.59547	0	52	53	+1	89 - 93	87 - 90
Seasoning, sauces and condiments	0.108999	0.865589	1.04037	0	0.857181	0.755246	0	16	16	0	84 - 100	90 - 91
TOTAL				+6			+4	356	365	+9	30 - 100	40 - 100
y.: year(s)
*TDS diet: consumption achieved by the intake of foods from the TDS food list. Shown is the average consumption over all individuals per age group.

## Sheet: Table S4
Table S4: Approach 3 food list
Main food group	MEAL food	Inlcuded in MEAL Food list 2016	<5% consumer rate	Newly included
Grains and grain-based products	Fruit cake	X
Grains and grain-based products	Muesli with chocolate	X
Grains and grain-based products	Muesli, mixed	X
Grains and grain-based products	Cheese rolls (bakery)			X
Grains and grain-based products	Popcorn			X
Grains and grain-based products	Bread dumpling, Bohemian dumpling	X
Grains and grain-based products	Sticks/pretzel sticks, salty	X
Grains and grain-based products	Crispbread	X
Grains and grain-based products	Sponge cake with fillings or toppings			X
Grains and grain-based products	Muesli with dried fruits	X
Grains and grain-based products	Poppy seed cake and pastry	X
Grains and grain-based products	Quinoa	X
Grains and grain-based products	Buckwheat	X
Grains and grain-based products	Chia seeds	X
Grains and grain-based products	Amaranth	X
Grains and grain-based products	Cornflakes	X
Grains and grain-based products	Breakfast cereals	X
Grains and grain-based products	Biscuits with cocoa filling	X
Grains and grain-based products	Puff pastry	X
Grains and grain-based products	Donuts and other fried pastries			X
Grains and grain-based products	Savoury snacks			X
Grains and grain-based products	Spelt bread	X
Grains and grain-based products	Oat flakes	X
Grains and grain-based products	Egg pasta	X
Grains and grain-based products	Wholemeal pasta		Xa	X
Grains and grain-based products	Cream cake	X
Grains and grain-based products	Multigrain bread with/without oilseeds (refined flour)	X
Grains and grain-based products	Pound cake, muffin	X
Grains and grain-based products	Millet	X
Grains and grain-based products	Pancake, Belgian waffle	X
Grains and grain-based products	Biscuits	X
Grains and grain-based products	Bread from other ingredients (e.g. potatoes, maize or gluten-free)			X
Grains and grain-based products	Yeast dough pastry			X
Grains and grain-based products	Yeast-leavened cake	X
Grains and grain-based products	Rusk	X
Grains and grain-based products	Wheat and rye bread and roll, wholemeal	X
Grains and grain-based products	Cheese cake	X
Grains and grain-based products	Lye pretzel, soft	X
Grains and grain-based products	Durum pasta	X
Grains and grain-based products	Oat porridge	X	X
Grains and grain-based products	Rice	X
Grains and grain-based products	Wheat bread and roll, white (refined flour)	X
Grains and grain-based products	Wheat semolina porridge	X
Grains and grain-based products	Rye-wheat bread (refined flour)	X
Vegetables and vegetable products	Vegetable crisps	X
Vegetables and vegetable products	Algae	X
Vegetables and vegetable products	Chanterelle mushroom	X
Vegetables and vegetable products	Leek	X
Vegetables and vegetable products	Root vegetables, canned		X	X
Vegetables and vegetable products	Kitchen herbs, fresh	X
Vegetables and vegetable products	Aubergine	X
Vegetables and vegetable products	Onions, bulb	X
Vegetables and vegetable products	Beetroot		X	X
Vegetables and vegetable products	Tomatoes, canned		X	X
Vegetables and vegetable products	White cabbage	X
Vegetables and vegetable products	Kale	X
Vegetables and vegetable products	Courgette	X
Vegetables and vegetable products	Red cabbage	X
Vegetables and vegetable products	Champignon mushroom	X
Vegetables and vegetable products	Spinach	X
Vegetables and vegetable products	Radish	X
Vegetables and vegetable products	Asparagus	X
Vegetables and vegetable products	Sauerkraut	X
Vegetables and vegetable products	Sweet corn	X
Vegetables and vegetable products	Green peas	X
Vegetables and vegetable products	Kohlrabi	X
Vegetables and vegetable products	Gherkin, pickled	X
Vegetables and vegetable products	Vegetables, mixed	X
Vegetables and vegetable products	Cauliflower	X
Vegetables and vegetable products	Green peas and carrots, mixed	X
Vegetables and vegetable products	Green string beans	X
Vegetables and vegetable products	Lettuce and other leaf salads	X
Vegetables and vegetable products	Broccoli	X
Vegetables and vegetable products	Sweet pepper	X
Vegetables and vegetable products	Carrot	X
Vegetables and vegetable products	Tomato	X
Vegetables and vegetable products	Melon	X
Vegetables and vegetable products	Cucumber	X
Vegetables and vegetable products	Boletus/porcini mushroom	X
Starchy roots or tubers and products thereof	Sweet potato	X
Starchy roots or tubers and products thereof	Potatoes, unpeeled	X
Starchy roots or tubers and products thereof	Potato dumpling	X
Starchy roots or tubers and products thereof	Potato crisps	X
Starchy roots or tubers and products thereof	Potatoes, pan-fried	X
Starchy roots or tubers and products thereof	Fries/chips	X
Starchy roots or tubers and products thereof	Potato puree/mashed potatoes	X
Starchy roots or tubers and products thereof	Potatoes, peeled	X
Legumes, nuts, oilseeds and spices	Broad beans, kidney beans (without pods)	X
Legumes, nuts, oilseeds and spices	Sesame		X	X
Legumes, nuts, oilseeds and spices	Sunflower seeds	X
Legumes, nuts, oilseeds and spices	Chickpeas (without pods)	X
Legumes, nuts, oilseeds and spices	Coconut		X	X
Legumes, nuts, oilseeds and spices	Pumpkin seeds	X
Legumes, nuts, oilseeds and spices	Pistachio nuts	X
Legumes, nuts, oilseeds and spices	Chestnut		X	X
Legumes, nuts, oilseeds and spices	Macadamia nuts, brazil nuts, pecans	X
Legumes, nuts, oilseeds and spices	Almonds, sweet	X
Legumes, nuts, oilseeds and spices	Mixed nuts with further ingredients		X	X
Legumes, nuts, oilseeds and spices	Hazelnuts	X
Legumes, nuts, oilseeds and spices	Spices	X
Legumes, nuts, oilseeds and spices	Nut paste		X	X
Legumes, nuts, oilseeds and spices	Pulses, canned (e.g. chickpeas, lentils)	X
Legumes, nuts, oilseeds and spices	Almond paste	X	X
Legumes, nuts, oilseeds and spices	Walnuts	X
Legumes, nuts, oilseeds and spices	Peanut butter	X
Legumes, nuts, oilseeds and spices	Linseeds	X
Legumes, nuts, oilseeds and spices	Lentils	X
Legumes, nuts, oilseeds and spices	Coconut milk		X	X
Legumes, nuts, oilseeds and spices	Cashew nuts	X
Legumes, nuts, oilseeds and spices	Peanuts	X
Legumes, nuts, oilseeds and spices	Olives	X
Legumes, nuts, oilseeds and spices	Trail mix (tree nuts, oilseeds and raisins)	X
Legumes, nuts, oilseeds and spices	Hazelnut paste	X
Fruit and fruit products	Lemon	X
Fruit and fruit products	Dates	X
Fruit and fruit products	Fruit puree, mixed			X
Fruit and fruit products	Raisins	X
Fruit and fruit products	Avocado	X
Fruit and fruit products	Dried fruits	X
Fruit and fruit products	Fruit puree from the squeeze bag	X
Fruit and fruit products	Mango	X
Fruit and fruit products	Cherries	X
Fruit and fruit products	Fruits, mixed, canned	X
Fruit and fruit products	Plum	X
Fruit and fruit products	Raspberries, blackberries, blueberries, gooseberries, currants	X
Fruit and fruit products	Kiwi	X
Fruit and fruit products	Nectarine, peach	X
Fruit and fruit products	Pear	X
Fruit and fruit products	Jam, fruits	X
Fruit and fruit products	Orange, tangerine, mandarin	X
Fruit and fruit products	Apple puree	X
Fruit and fruit products	Fruit salad	X
Fruit and fruit products	Strawberries	X
Fruit and fruit products	Grapes	X
Fruit and fruit products	Banana	X
Fruit and fruit products	Apple	X
Meat and meat products	Wild boar meat	X
Meat and meat products	Deer meat	X
Meat and meat products	Poultry liver	X
Meat and meat products	Edible offal (poultry)	X
Meat and meat products	Liver sausage (poultry)	X
Meat and meat products	Pate	X
Meat and meat products	Duck meat	X
Meat and meat products	Sheep meat	X
Meat and meat products	Corned pork, smoked, uncooked	X
Meat and meat products	Cooked Mettwurst sausage	X
Meat and meat products	Blood sausage	X
Meat and meat products	Minced meat (pork, beef)	X
Meat and meat products	Mortadella (poultry)	X
Meat and meat products	Minced meat (pork)	X
Meat and meat products	Salami-type sausage (poultry)	X
Meat and meat products	Cured unripened uncooked sausage (e.g. Mettwurst, Teewurst)	X
Meat and meat products	Cooked sausage (poultry, e.g. Wiener/frankfurter type)	X
Meat and meat products	Cooked sausage (beef, e.g. Wiener/frankfurter type)		X	X
Meat and meat products	Coarse cooked sausage (e.g. Bierwurst, Jagdwurst)	X
Meat and meat products	Ham, uncooked (pork)	X
Meat and meat products	Liver sausage (pig, beef)	X
Meat and meat products	Cold cuts, poultry			X
Meat and meat products	Bovine meat	X
Meat and meat products	Turkey meat	X
Meat and meat products	Cooked cured meat (pork, e.g. Kasseler, boiled ham)	X
Meat and meat products	Pork schnitzel, breaded	X
Meat and meat products	Chicken nuggets, Breaded Chicken			X
Meat and meat products	Pork meat	X
Meat and meat products	Fine cooked sausage (e.g. Lyoner, Mortadella)	X
Meat and meat products	Chicken meat	X
Meat and meat products	Salami-type sausage (pork, beef)	X
Meat and meat products	Cooked sausage (pork, e.g. Wiener/frankfurter type)	X
Meat and meat products	Bratwurst (pork)	X
Meat and meat products	Kidney (Mammals)	X
Meat and meat products	Bovine liver (beef, veal)	X
Meat and meat products	Sheep liver	X
Meat and meat products	Pig liver	X
Meat and meat products	Edible offal (pig, beef)	X
Fish, seafood and invertebrates	Mussels	X
Fish, seafood and invertebrates	Squid/octopus	X
Fish, seafood and invertebrates	Pangas catfish	X
Fish, seafood and invertebrates	Tuna	X
Fish, seafood and invertebrates	Herring, smoked	X
Fish, seafood and invertebrates	Carp	X
Fish, seafood and invertebrates	Herring, pickled, young salted herring, Bismarck herring	X
Fish, seafood and invertebrates	Zander		X	X
Fish, seafood and invertebrates	Cod	X
Fish, seafood and invertebrates	Fish cake		X	X
Fish, seafood and invertebrates	Redfish, ocean perch	X
Fish, seafood and invertebrates	Herring, fried herring	X
Fish, seafood and invertebrates	Trout, smoked	X
Fish, seafood and invertebrates	European hake		X	X
Fish, seafood and invertebrates	Herring, canned in sauce	X
Fish, seafood and invertebrates	Tuna, canned in oil	X
Fish, seafood and invertebrates	Herring, canned		X	X
Fish, seafood and invertebrates	Tuna, canned in sauce or own juice	X
Fish, seafood and invertebrates	Trout	X
Fish, seafood and invertebrates	Shrimps/prawns	X
Fish, seafood and invertebrates	Salmon, smoked	X
Fish, seafood and invertebrates	Salmon	X
Fish, seafood and invertebrates	Plaice/sole	X
Fish, seafood and invertebrates	Fish filet dish, gratinated	X
Fish, seafood and invertebrates	Pollock, Alaska pollock	X
Fish, seafood and invertebrates	Fish fingers	X
Fish, seafood and invertebrates	Eel	X
Fish, seafood and invertebrates	Eel, smoked	X
Fish, seafood and invertebrates	Spiny dogfish, smoked	X
Fish, seafood and invertebrates	Cod liver	X
Fish, seafood and invertebrates	Halibut	X
Fish, seafood and invertebrates	Halibut, smoked	X
Fish, seafood and invertebrates	Herring, pickled (Roll mops)	X
Fish, seafood and invertebrates	Tuna, smoked	X
Milk and dairy products	Coffee cream	X
Milk and dairy products	Condensed milk	X
Milk and dairy products	Goat cheese	X
Milk and dairy products	Cream cheese with herbs	X
Milk and dairy products	Sheep cheese	X
Milk and dairy products	Cream, plain	X
Milk and dairy products	Buttermilk	X
Milk and dairy products	Cream cheese product	X
Milk and dairy products	Emmental cheese	X
Milk and dairy products	Quark with herbs	X
Milk and dairy products	Soft-ripened cheese	X
Milk and dairy products	Quark	X
Milk and dairy products	Processed cheese	X
Milk and dairy products	Cream cheese	X
Milk and dairy products	Quark dessert, flavoured	X
Milk and dairy products	Yoghurt, cow milk, plain	X
Milk and dairy products	Firm/semi-hard cheese	X
Milk and dairy products	Pudding	X
Milk and dairy products	Ice cream, milk-based	X
Milk and dairy products	Flavoured milk	X
Milk and dairy products	Yoghurt/yoghurt drink, cow milk, flavoured	X
Milk and dairy products	Cow milk, plain	X
Eggs and egg products	Hen egg, pan-fried	X
Eggs and egg products	Hen egg	X
Sugar, confectionery and water-based sweet desserts	Liquorice candies	X
Sugar, confectionery and water-based sweet desserts	Dark chocolate	X
Sugar, confectionery and water-based sweet desserts	Soft caramels			X
Sugar, confectionery and water-based sweet desserts	Candied fruits	X
Sugar, confectionery and water-based sweet desserts	Pralines	X
Sugar, confectionery and water-based sweet desserts	Chocolate-coated marshmallow treats	X
Sugar, confectionery and water-based sweet desserts	Caramels, hard	X
Sugar, confectionery and water-based sweet desserts	Sugar	X
Sugar, confectionery and water-based sweet desserts	Marshmallows		X	X
Sugar, confectionery and water-based sweet desserts	Soft candy			X
Sugar, confectionery and water-based sweet desserts	Jelly			X
Sugar, confectionery and water-based sweet desserts	Nuts, coated		X	X
Sugar, confectionery and water-based sweet desserts	Honey	X
Sugar, confectionery and water-based sweet desserts	Wafer biscuits with chocolate/oilseeds			X
Sugar, confectionery and water-based sweet desserts	Filled chocolate	X
Sugar, confectionery and water-based sweet desserts	Milk chocolate	X
Sugar, confectionery and water-based sweet desserts	Chocolate bar	X
Sugar, confectionery and water-based sweet desserts	Water ice, sorbet	X
Sugar, confectionery and water-based sweet desserts	Gums	X
Sugar, confectionery and water-based sweet desserts	Nut nougat cream, chocolate cream	X
Animal and vegetable fats and oils	Plant-based oils, others			X
Animal and vegetable fats and oils	Sunflower seed oil	X
Animal and vegetable fats and oils	Rapeseed oil	X
Animal and vegetable fats and oils	Butter (low fat)	X
Animal and vegetable fats and oils	Olive oil	X
Animal and vegetable fats and oils	Butter, flavoured/with ingredients			X
Animal and vegetable fats and oils	Margarine (low fat)	X
Animal and vegetable fats and oils	Margarine	X
Animal and vegetable fats and oils	Butter	X
Fruit and vegetable juices and nectars	Coconut water		X	X
Fruit and vegetable juices and nectars	Nectar, orange	X
Fruit and vegetable juices and nectars	Fruit nectar, fortified with vitamins	X
Fruit and vegetable juices and nectars	Nectar, apple	X
Fruit and vegetable juices and nectars	Juice, grape	X
Fruit and vegetable juices and nectars	Fruit juice, 100% pure fruit	X
Fruit and vegetable juices and nectars	Fruit drink, fortified with vitamin A, C and E	X
Fruit and vegetable juices and nectars	Nectar, others than orange and apple	X
Fruit and vegetable juices and nectars	Fruit juice, fortified with vitamins	X
Fruit and vegetable juices and nectars	Juice, orange	X
Fruit and vegetable juices and nectars	Juice, apple	X
Water and water-based beverages	Energy drink	X
Water and water-based beverages	Ice tea	X
Water and water-based beverages	Near-water beverages			X
Water and water-based beverages	Soft drink/lemonade	X
Water and water-based beverages	Fruit juice spritzer	X
Water and water-based beverages	Drinking water (tap water)	X
Water and water-based beverages	Mineral water	X
Coffee, cocoa, tea and infusions	Cocoa powder	X
Coffee, cocoa, tea and infusions	Coffee, prepared with water	X
Coffee, cocoa, tea and infusions	Instant coffee, prepared with water	X
Coffee, cocoa, tea and infusions	Coffee substitute, prepared with water	X
Coffee, cocoa, tea and infusions	Rooibos tea, prepared with water	X
Coffee, cocoa, tea and infusions	Cocoa beverage-preparation, instant (powder)	X
Coffee, cocoa, tea and infusions	Fermented and non-fermented tea, prepared with water	X
Coffee, cocoa, tea and infusions	Herbal infusion, prepared with water	X
Coffee, cocoa, tea and infusions	Fruit infusion, prepared with water	X
Alcoholic beverages	Beer-based mixed drink	X
Alcoholic beverages	White wine, sparkling wine	X
Alcoholic beverages	White wine/sparkling wine, non-alcoholic		X	X
Alcoholic beverages	Malt beer	X	X
Alcoholic beverages	Beer	X
Alcoholic beverages	Red wine	X
Alcoholic beverages	Spirit	X
Alcoholic beverages	Mixed alcoholic drink (mixture of spirits with non-alcoholic drinks)	X
Alcoholic beverages	Wine-based drink	X
Food products for infants and toddlers	Growing-up milk >12 month (powder)			X
Food products for infants and toddlers	Ready-to-eat mixed meal for infants and toddlers	X
Food products for infants and toddlers	Infusion and hot beverage for infants and toddlers	X
Food products for infants and toddlers	Ready-to-eat dairy-based meal for infants and toddlers	X
Food products for infants and toddlers	Instant milk cereals for reconstitution with liquids (powder)	X
Food products for infants and toddlers	Infant formulae, follow-on formulae for reconstitution with liquids (powder)	X
Food products for infants and toddlers	Ready-to-eat fruit-based meal for infants and toddlers	X
Food products for infants and toddlers	Fruit and vegetable juice and nectar specific for infants and toddlers	X	X
Products for non-standard diets and food imitates	Vegetarian sausage	X
Products for non-standard diets and food imitates	Plant-based flavoured milk		X	X
Products for non-standard diets and food imitates	Tofu	X
Products for non-standard diets and food imitates	Rice drink	X	X
Products for non-standard diets and food imitates	Oat drink		X	X
Products for non-standard diets and food imitates	Veggi schnitzel		X	X
Products for non-standard diets and food imitates	Plant-based drinks, others		X	X
Products for non-standard diets and food imitates	Vegan ice cream		X	X
Products for non-standard diets and food imitates	Vegetarian sandwich spread	X
Products for non-standard diets and food imitates	Soya yoghurt and dessert	X
Products for non-standard diets and food imitates	Soya drink	X
Products for non-standard diets and food imitates	Textured soy protein	X
Composite dishes	Potato-vegetable-based meal for infants and toddlers (self-prepared)	X
Composite dishes	Vegetable soup	X
Composite dishes	Potato-vegetable-meat-based meal for infants and toddlers (self-prepared)	X
Composite dishes	Potato soup	X
Composite dishes	Bouillon (soup) with liver dumplings/spaetzle	X
Composite dishes	Bouillon (soup) with pasta products	X
Composite dishes	Tomato soup	X
Composite dishes	Poultry and vegetable meal			X
Composite dishes	Bouillon (soup) with vegetables	X
Composite dishes	Poultry-based dish (ragout, fricassee)	X
Composite dishes	Meat and vegetable soup	X
Composite dishes	Rice pudding	X
Composite dishes	Beef roulade	X
Composite dishes	Lasagna with meat sauce	X
Composite dishes	Salad with dressing, diverse	X
Composite dishes	Pizza with meat	X
Composite dishes	Legume (beans, lentils, peas) soup	X
Composite dishes	Omelette/scrambled egg	X
Composite dishes	Creamed spinach	X
Composite dishes	Vegetables, mixed, fried	X
Composite dishes	Meatball	X
Composite dishes	Goulash (pork, beef)	X
Composite dishes	Rice, vegetable and meat meal	X
Composite dishes	Pizza with vegetables	X
Composite dishes	Rice and vegetable meal	X
Composite dishes	Poultry stew/soup	X	X
Composite dishes	Pasta, filled with vegetable mix	X	X
Composite dishes	Pasta, filled with meat mix	X
Composite dishes	Lasagna with vegetable-based sauce	X	X
Composite dishes	Potato pancake/fritter	X
Composite dishes	Potatoes, gratinated	X
Composite dishes	Prepared potato salad	X
Composite dishes	Creamed vegetable mix	X	X
Composite dishes	Bouillon (soup) with cereals	X
Composite dishes	Risotto	X	X
Composite dishes	Kaiserschmarrn (pancake-like dessert)	X	X
Composite dishes	Veggie patty	X	X
Composite dishes	Pizza with fish/seafood topping	X	X
Composite dishes	Cereal and vegetable meal, fried		X	X
Composite dishes	Vegetable broth	X
Composite dishes	Minced meat stuffed pepper	X
Composite dishes	Bread, gratinated	X
Composite dishes	Prepared pasta salad	X
Composite dishes	Burger	X
Composite dishes	Legume and meat meal/Chili con carne		X	X
Composite dishes	Prepared meat salad	X
Composite dishes	Cheese noodles/spaetzle		X	X
Composite dishes	Sushi	X
Composite dishes	Meat and vegetable meal	X
Composite dishes	Vegetables, gratinated	X
Composite dishes	Puff pastry, savoury		X	X
Composite dishes	Doner kebab (bread, meat, salad and sauce)	X
Composite dishes	Gyros meat (pork)	X
Composite dishes	Ready-to-eat potato puree meals		X	X
Composite dishes	Goulash soup	X
Seasoning, sauces and condiments	Minced meat sauce	X
Seasoning, sauces and condiments	Soy sauce	X
Seasoning, sauces and condiments	Tomato sauce	X
Seasoning, sauces and condiments	Salt	X
Seasoning, sauces and condiments	Tomato ketchup	X
Seasoning, sauces and condiments	Mustard	X
Seasoning, sauces and condiments	White/bright sauce, flavoured with herbs, mushrooms or garlic	X
Seasoning, sauces and condiments	Brown sauce	X
Seasoning, sauces and condiments	White/bright sauce with bacon and Carbonara-like sauces	X	X
Seasoning, sauces and condiments	White/bright sauce, plain	X
Seasoning, sauces and condiments	Stock cube (bouillon cube)	X
Seasoning, sauces and condiments	Salad dressing	X
Seasoning, sauces and condiments	Vanilla sauce	X
Seasoning, sauces and condiments	Vegetable sauce	X	X
Seasoning, sauces and condiments	Cheese sauce	X
Seasoning, sauces and condiments	Tomato sauce with vegetables		X	X
Seasoning, sauces and condiments	Mayonnaise			X
Seasoning, sauces and condiments	Pesto	X
Seasoning, sauces and condiments	Dark/brown sauce, flavoured with herbs, mushrooms or pepper		X	X
a included due to screening for foods relevant for exposure; therefore innlcuded although consumer rate is low

## Sheet: Table S5
Table S5: Foods excluded from the MEAL food list 2016, when applying approach 3
Main food group	MEAL food
Grains and grain-based products	Chocolate roll, milk roll
Grains and grain-based products	Gingerbread and gingerbread products
Grains and grain-based products	Cereal cracker, puffed
Grains and grain-based products	Rice cracker, puffed
Vegetables and vegetable products	Fennel, bulb
Vegetables and vegetable products	Pumpkin
Milk and dairy products	Instant oat flakes in milk
Sugar, confectionery and water-based sweet desserts	Chewing gums
Animal and vegetable fats and oils	Corn oil/maize-germ oil
Food products for infants and toddlers	Simple cereals for reconstitution with liquids, millet porridge (powder)
Food products for infants and toddlers	Biscuits and rusks for infants and toddlers
Food products for infants and toddlers	Mixed cereal porridge and infant formulae for reconstitution with liquids (powder)
Food products for infants and toddlers	Ready-to-eat vegetable-based meal for infants and toddlers
Composite dishes	Mushroom soup
Composite dishes	Soup garnishes
Composite dishes	Omelette with potatoes and bacon

## Sheet: Table S6
Table S6: Mean food consumption of TDS diet* per main food group (g/kg bw/day), changes in the MEAL food list for ‘Approach 3 food list’ and coverage of food consumption (%) when applying ≥5% consumer rate cut-off.
	KiESEL			EsKiMo II		MEAL Food list 2016	Approach 3 food list	Total	KiESEL, total	EsKiMo II, total
	0.5 - <1 y.	1 - <3 y.	3 - <6 y.	6 - <9 y.	9 - <12 y.	N foods	N foods	change n MEAL foods	% coverage	% coverage
Main food group
Grains and grain-based products	4.2912	9.38653	8.37153	7.79876	5.79241	40	43	3	90 - 93	93 - 94
Vegetables and vegetable products	0.831108	2.74068	2.66175	2.4705	1.49252	34	32	-2	76 - 97	97
Starchy roots or tubers and products thereof	1.11635	2.17039	1.68341	1.60275	1.3512	8	8	0	97 - 99	96 - 97
Legumes, nuts, oilseeds and spices	<0.1	0.0790196	0.0530855	0.0892177	<0.1	20	19	-1	73 - 90	85 - 86
Fruit and fruit products	6.74972	9.51486	6.05176	4.60439	2.69344	22	23	1	96 - 97	96
Meat and meat products	0.510704	1.7975	1.8922	1.73745	1.36303	35	35	0	80 - 90	83 - 84
Fish, seafood and invertebrates	<0.1	0.384612	0.401603	0.30456	0.265068	30	30	0	89 - 100	82 - 94
Milk and dairy products	3.08317	14.8219	11.165	8.22176	5.72741	23	22	-1	98 - 100	94 - 96
Eggs and egg products	<0.1	0.333806	0.323143	0.268211	0.181224	2	2	0	100	99 - 100
Sugar, confectionery and water-based sweet desserts	<0.1	0.682416	1.1892	1.02815	0.713435	15	16	1	88 - 100	80 - 88
Animal and vegetable fats and oils	0.268981	0.337361	0.290118	0.263582	0.22062	8	8	0	85 - 89	90 - 91
Fruit and vegetable juices and nectars	2.05325	4.9806	5.33454	3.42562	2.68689	10	10	0	85 - 96	96 - 98
Water and water-based beverages	62.182	38.3031	29.202	27.535	23.1265	6	7	1	95 - 100	93 - 94
Coffee, cocoa, tea and infusions	1.61022	4.05571	3.74558	2.50396	1.6346	9	9	0	100	100
Alcoholic beverages	0	<0.1	<0.1	0	0	8	7	-1	2 - 58	100
Food products for infants and toddlers	30.1391	4.75931	0.672674	<0.1	<0.1	11	7	-4	79 - 90	34 - 79
Products for non-standard diets and food imitates	<0.1	0.215804	0.0993696	<0.1	<0.1	7	6	-1	25 - 36	34 - 70
Composite dishes	4.62732	5.12123	4.09059	3.9538	3.29949	52	41	-11	80 - 82	80 - 82
Seasoning, sauces and condiments	0.108999	0.769146	0.987335	0.786864	0.700581	16	14	-2	75 - 100	82 - 84
TOTAL						356	339	-17	2 - 100	34 - 100
y.: year(s)
*TDS diet: consumption achieved by the intake of foods from the TDS food list. Shown is the average consumption over all individuals per age group.
